# Supplementary material for: Determination of β-Galactooligosaccharides (GOS) in Infant Formula: Collaborative Study, Final Action 2021.01
Source: J AOAC Int. 2024 Apr 13;107(4):679–92. doi: 10.1093/jaoacint/qsae031 (PMC11223758; doi:10.1093/jaoacint/qsae031)
Supplement: qsae031_Supplementary_Data [file qsae031_supplementary_data.zip]

Archive with 2 entries (1 files):
- qsae031_Supplementary_Data/
- qsae031_Supplementary_Data/aoac-24-0052-File008.xlsx
