# Supplementary material for: Determination of β-Galactooligosaccharides (GOS) in Infant Formula: Collaborative Study, Final Action 2021.01
Source: J AOAC Int. 2024 Apr 13;107(4):679–92. doi: 10.1093/jaoacint/qsae031 (PMC11223758; doi:10.1093/jaoacint/qsae031)
Supplement: qsae031_Supplementary_Data [file qsae031_supplementary_data.zip › qsae031_Supplementary_Data/aoac-24-0052-File008.xlsx]

## Sheet: Instructions
GOS Analysis v 0.8 / dc / 2020.04.03
1) Only add data in the coloured cells. All other data is calculated automatocally
2) Fill in the sheet "Calibration" with data from the dextran ladder (make sure you put the retention time of the internal standard at the top of the table for the ladder - red cells)
3) Fill in the sheet "Calibration" with data (Retention times, peak areas and concentrations) from the standard curves
4) Copy the retention time and peak area data from samples (without galactosidase treatment) in to the Sample worksheet
5) Copy the retention time and peak area data from samples (with galactosidase treatment) in to the Sample worksheet
6) Repeat steps 4 & 5 for each sample in the series (current workbook can handle up to 20 samples)
7) Check that Lactose and LNnT (if present) have been correctly identified. If not you may manually change the peak assignment in the ID column by typing over the formula
(please make sure you use the correct codes or the peak will not be recognised: (LNnT, LNnT hyd, Lac, Istd, Hex2, Hex3, Hex4, Hex5, Hex6, Hex7)
it is recommended that you highlight where you have made a manual peak assignment by colouring the cell (using the fill tool)
8) Only for GOS analysis

## Sheet: SUMMARY
AOAC 2021.01 GOS in Infant Formula
Name:
Company/Institution:
Country:
Instrument Type:
Analytical column used:
Minimun peak height:
Brand of maltotriose
Maltotriose Batch number
Purity of maltotriose
Moisture of maltotriose
Sample ID		Reconstitution		working solution		GOS	GOS DP≥ 3
		weight [g]	weight H2O [g]	weight sample [g]	vol sample dilution [mL]	[g/100 g] (reconstituted or "as is" for RTF)	[g/100 g] (reconstituted or "as is" for RTF)
"Example"	sample A	25.011	200.01	5.0405	25	0	0
	sample B	25.006	200	5.0164	25	0	0

## Sheet: Calibration
GOS Analysis v 0.8 / dc / 2020.04.03
		Dextran Ladder			Laminaritriose				Maltotriose
	RT	RRT	GU		STD	RT	Peak		Conc	RT	Peak	Rel. Pk
	(min)					(min)	Area		(nmol/mL)	(min)	Area	Area
									0	-	0	0
	17.467	1	ISTD		Lev 1	17.459	420		40	19.65	44	0.104762
	10.317	0.590657	2		Lev 2	17.484	400		200	19.667	210	0.525
	26.359	1.50907	3		Lev 3	17.467	390		400	19.65	410	1.05128
	33.759	1.93273	4		Lev 4	17.484	420		800	19.667	895	2.13095
	38.017	2.1765	5		Lev 5	17.467	415		1200	19.659	1330	3.20482
	40.325	2.30864	6		Lev 6	17.475	420		1600	19.659	1800	4.28571
					RT (min)	17.4727			RT (min)	19.6587
					RRT	1			RRT	1.12511
					GU	2.63617			GU	2.72474
									slope:	0.00267941
		Y=ax^3+bx^2+cx+d							Intercept:	-0.00830798
		a	b	c	d				RSQ:	0.99998
		1.82408	-6.54093	8.42272	-1.0697

## Sheet: Sample A
GOS Analysis v 0.8 / dc / 2020.04.03
Laminairitriose
	Before galactosidase	After Galactosidase							RESULTS			RESULTS GOS DP ≥ 3
RT (min)	17.5	17.492			Sample Weight (g)	5.0405				g/100g			g/100g
Peak Area	395.176	395.853			Dilution (mL)	25			GOS	0		GOS DP≥ 3	0
ALWAYS CHECK THE FOLLOWING ARE CORRECTLY IDENTIFIED:
Lac, LNnT hyd
							Total OS (ug/mL):	0								Non-GOS OS (ug/mL):	0			GU: Before β-Galactosidase
							Total OS DP≥ 3 (ug/mL):	0								Non-GOS DP≥ 3 (ug/mL):	0
Before Enzyme Treatment									After Enzyme Treatment (GOS)											min	max
RT	Peak Area	RRT	Rel Pk	Conc	GU	ID	MW	Conc	RT	Peak Area	RRT	Rel Pk	Conc	GU	ID	MW	Conc			1.6		Hex2	342
(min)			Area	(nmol/mL)				(ug/mL)	(min)			Area	(nmol/mL)				(ug/mL)			1.91		Lac	0
		0	0	3.10068	-1.0697	0	0	0			0	0	3.10068	-1.0697	0	0	0			1.96		Hex2	342
		0	0	3.10068	-1.0697	0	0	0			0	0	3.10068	-1.0697	0	0	0			2.5	2.6	Istd	0
		0	0	3.10068	-1.0697	0	0	0			0	0	3.10068	-1.0697	0	0	0			2.5		Hex3	504
		0	0	3.10068	-1.0697	0	0	0			0	0	3.10068	-1.0697	0	0	0			3.4		Hex4	666
		0	0	3.10068	-1.0697	0	0	0			0	0	3.10068	-1.0697	0	0	0			4.2		Hex5	828
		0	0	3.10068	-1.0697	0	0	0			0	0	3.10068	-1.0697	0	0	0			5.2		Hex6	990
		0	0	3.10068	-1.0697	0	0	0			0	0	3.10068	-1.0697	0	0	0			6.2		Hex7	1152
		0	0	3.10068	-1.0697	0	0	0			0	0	3.10068	-1.0697	0	0	0
		0	0	3.10068	-1.0697	0	0	0			0	0	3.10068	-1.0697	0	0	0			GU: After β-Galactosidase
		0	0	3.10068	-1.0697	0	0	0			0	0	3.10068	-1.0697	0	0	0
		0	0	3.10068	-1.0697	0	0	0			0	0	3.10068	-1.0697	0	0	0			1.6		Hex2	342
		0	0	3.10068	-1.0697	0	0	0			0	0	3.10068	-1.0697	0	0	0			1.91		Lac	0
		0	0	3.10068	-1.0697	0	0	0			0	0	3.10068	-1.0697	0	0	0			1.96		Hex2	342
		0	0	3.10068	-1.0697	0	0	0			0	0	3.10068	-1.0697	0	0	0			2.5	2.6	Istd	0
		0	0	3.10068	-1.0697	0	0	0			0	0	3.10068	-1.0697	0	0	0			2.5		Hex3	504
		0	0	3.10068	-1.0697	0	0	0			0	0	3.10068	-1.0697	0	0	0			2.8		LNnT hyd	666
		0	0	3.10068	-1.0697	0	0	0			0	0	3.10068	-1.0697	0	0	0			2.9		Hex3	504
		0	0	3.10068	-1.0697	0	0	0			0	0	3.10068	-1.0697	0	0	0			3.4		Hex4	666
		0	0	3.10068	-1.0697	0	0	0			0	0	3.10068	-1.0697	0	0	0			4.2		Hex5	828
		0	0	3.10068	-1.0697	0	0	0			0	0	3.10068	-1.0697	0	0	0			5.2		Hex6	990
		0	0	3.10068	-1.0697	0	0	0			0	0	3.10068	-1.0697	0	0	0			6.2		Hex7	1152
		0	0	3.10068	-1.0697	0	0	0			0	0	3.10068	-1.0697	0	0	0
		0	0	3.10068	-1.0697	0	0	0			0	0	3.10068	-1.0697	0	0	0
		0	0	3.10068	-1.0697	0	0	0			0	0	3.10068	-1.0697	0	0	0
		0	0	3.10068	-1.0697	0	0	0			0	0	3.10068	-1.0697	0	0	0
		0	0	3.10068	-1.0697	0	0	0			0	0	3.10068	-1.0697	0	0	0
		0	0	3.10068	-1.0697	0	0	0			0	0	3.10068	-1.0697	0	0	0
		0	0	3.10068	-1.0697	0	0	0			0	0	3.10068	-1.0697	0	0	0
		0	0	3.10068	-1.0697	0	0	0			0	0	3.10068	-1.0697	0	0	0
		0	0	3.10068	-1.0697	0	0	0			0	0	3.10068	-1.0697	0	0	0
		0	0	3.10068	-1.0697	0	0	0			0	0	3.10068	-1.0697	0	0	0
		0	0	3.10068	-1.0697	0	0	0			0	0	3.10068	-1.0697	0	0	0
		0	0	3.10068	-1.0697	0	0	0			0	0	3.10068	-1.0697	0	0	0
		0	0	3.10068	-1.0697	0	0	0			0	0	3.10068	-1.0697	0	0	0
		0	0	3.10068	-1.0697	0	0	0			0	0	3.10068	-1.0697	0	0	0
		0	0	3.10068	-1.0697	0	0	0			0	0	3.10068	-1.0697	0	0	0
		0	0	3.10068	-1.0697	0	0	0			0	0	3.10068	-1.0697	0	0	0
		0	0	3.10068	-1.0697	0	0	0			0	0	3.10068	-1.0697	0	0	0
		0	0	3.10068	-1.0697	0	0	0			0	0	3.10068	-1.0697	0	0	0
		0	0	3.10068	-1.0697	0	0	0			0	0	3.10068	-1.0697	0	0	0
		0	0	3.10068	-1.0697	0	0	0			0	0	3.10068	-1.0697	0	0	0
		0	0	3.10068	-1.0697	0	0	0			0	0	3.10068	-1.0697	0	0	0
		0	0	3.10068	-1.0697	0	0	0			0	0	3.10068	-1.0697	0	0	0
		0	0	3.10068	-1.0697	0	0	0			0	0	3.10068	-1.0697	0	0	0
		0	0	3.10068	-1.0697	0	0	0			0	0	3.10068	-1.0697	0	0	0
		0	0	3.10068	-1.0697	0	0	0			0	0	3.10068	-1.0697	0	0	0
		0	0	3.10068	-1.0697	0	0	0			0	0	3.10068	-1.0697	0	0	0
		0	0	3.10068	-1.0697	0	0	0			0	0	3.10068	-1.0697	0	0	0
		0	0	3.10068	-1.0697	0	0	0			0	0	3.10068	-1.0697	0	0	0
		0	0	3.10068	-1.0697	0	0	0			0	0	3.10068	-1.0697	0	0	0
		0	0	3.10068	-1.0697	0	0	0			0	0	3.10068	-1.0697	0	0	0
		0	0	3.10068	-1.0697	0	0	0			0	0	3.10068	-1.0697	0	0	0
		0	0	3.10068	-1.0697	0	0	0			0	0	3.10068	-1.0697	0	0	0
		0	0	3.10068	-1.0697	0	0	0			0	0	3.10068	-1.0697	0	0	0
		0	0	3.10068	-1.0697	0	0	0			0	0	3.10068	-1.0697	0	0	0
		0	0	3.10068	-1.0697	0	0	0			0	0	3.10068	-1.0697	0	0	0
		0	0	3.10068	-1.0697	0	0	0			0	0	3.10068	-1.0697	0	0	0
		0	0	3.10068	-1.0697	0	0	0			0	0	3.10068	-1.0697	0	0	0
		0	0	3.10068	-1.0697	0	0	0			0	0	3.10068	-1.0697	0	0	0
		0	0	3.10068	-1.0697	0	0	0			0	0	3.10068	-1.0697	0	0	0
		0	0	3.10068	-1.0697	0	0	0			0	0	3.10068	-1.0697	0	0	0
		0	0	3.10068	-1.0697	0	0	0			0	0	3.10068	-1.0697	0	0	0
		0	0	3.10068	-1.0697	0	0	0			0	0	3.10068	-1.0697	0	0	0
		0	0	3.10068	-1.0697	0	0	0			0	0	3.10068	-1.0697	0	0	0
		0	0	3.10068	-1.0697	0	0	0			0	0	3.10068	-1.0697	0	0	0
		0	0	3.10068	-1.0697	0	0	0			0	0	3.10068	-1.0697	0	0	0
		0	0	3.10068	-1.0697	0	0	0			0	0	3.10068	-1.0697	0	0	0
		0	0	3.10068	-1.0697	0	0	0			0	0	3.10068	-1.0697	0	0	0
		0	0	3.10068	-1.0697	0	0	0			0	0	3.10068	-1.0697	0	0	0
		0	0	3.10068	-1.0697	0	0	0			0	0	3.10068	-1.0697	0	0	0
		0	0	3.10068	-1.0697	0	0	0			0	0	3.10068	-1.0697	0	0	0
		0	0	3.10068	-1.0697	0	0	0			0	0	3.10068	-1.0697	0	0	0
		0	0	3.10068	-1.0697	0	0	0			0	0	3.10068	-1.0697	0	0	0
		0	0	3.10068	-1.0697	0	0	0			0	0	3.10068	-1.0697	0	0	0
		0	0	3.10068	-1.0697	0	0	0			0	0	3.10068	-1.0697	0	0	0
		0	0	3.10068	-1.0697	0	0	0			0	0	3.10068	-1.0697	0	0	0
		0	0	3.10068	-1.0697	0	0	0			0	0	3.10068	-1.0697	0	0	0

## Sheet: Sample B
GOS Analysis v 0.8 / dc / 2020.04.03
Laminairitriose
	Before galactosidase	After Galactosidase							RESULTS			RESULTS GOS DP ≥ 3
RT (min)	17.501	17.5			Sample Weight (g)	5.0164				g/100g			g/100g
Peak Area	397.637	397.273			Dilution (mL)	25			GOS	0		GOS DP≥ 3	0
ALWAYS CHECK THE FOLLOWING ARE CORRECTLY IDENTIFIED:
Lac, LNnT hyd
							Total OS (ug/mL):	0								Non-GOS OS (ug/mL):	0			GU: Before β-Galactosidase
							Total OS DP≥ 3 (ug/mL):	0								Non-GOS DP≥ 3 (ug/mL):	0
Before Enzyme Treatment									After Enzyme Treatment (GOS)											min	max
RT	Peak Area	RRT	Rel Pk	Conc	GU	ID	MW	Conc	RT	Peak Area	RRT	Rel Pk	Conc	GU	ID	MW	Conc			1.6		Hex2	342
(min)			Area	(nmol/mL)				(ug/mL)	(min)			Area	(nmol/mL)				(ug/mL)			1.91		Lac	0
		0	0	3.10068	-1.0697	0	0	0			0	0	3.10068	-1.0697	0	0	0			1.96		Hex2	342
		0	0	3.10068	-1.0697	0	0	0			0	0	3.10068	-1.0697	0	0	0			2.5	2.6	Istd	0
		0	0	3.10068	-1.0697	0	0	0			0	0	3.10068	-1.0697	0	0	0			2.5		Hex3	504
		0	0	3.10068	-1.0697	0	0	0			0	0	3.10068	-1.0697	0	0	0			3.4		Hex4	666
		0	0	3.10068	-1.0697	0	0	0			0	0	3.10068	-1.0697	0	0	0			4.2		Hex5	828
		0	0	3.10068	-1.0697	0	0	0			0	0	3.10068	-1.0697	0	0	0			5.2		Hex6	990
		0	0	3.10068	-1.0697	0	0	0			0	0	3.10068	-1.0697	0	0	0			6.2		Hex7	1152
		0	0	3.10068	-1.0697	0	0	0			0	0	3.10068	-1.0697	0	0	0
		0	0	3.10068	-1.0697	0	0	0			0	0	3.10068	-1.0697	0	0	0			GU: After β-Galactosidase
		0	0	3.10068	-1.0697	0	0	0			0	0	3.10068	-1.0697	0	0	0
		0	0	3.10068	-1.0697	0	0	0			0	0	3.10068	-1.0697	0	0	0			1.6		Hex2	342
		0	0	3.10068	-1.0697	0	0	0			0	0	3.10068	-1.0697	0	0	0			1.91		Lac	0
		0	0	3.10068	-1.0697	0	0	0			0	0	3.10068	-1.0697	0	0	0			1.96		Hex2	342
		0	0	3.10068	-1.0697	0	0	0			0	0	3.10068	-1.0697	0	0	0			2.5	2.6	Istd	0
		0	0	3.10068	-1.0697	0	0	0			0	0	3.10068	-1.0697	0	0	0			2.5		Hex3	504
		0	0	3.10068	-1.0697	0	0	0			0	0	3.10068	-1.0697	0	0	0			2.8		LNnT hyd	666
		0	0	3.10068	-1.0697	0	0	0			0	0	3.10068	-1.0697	0	0	0			2.9		Hex3	504
		0	0	3.10068	-1.0697	0	0	0			0	0	3.10068	-1.0697	0	0	0			3.4		Hex4	666
		0	0	3.10068	-1.0697	0	0	0			0	0	3.10068	-1.0697	0	0	0			4.2		Hex5	828
		0	0	3.10068	-1.0697	0	0	0			0	0	3.10068	-1.0697	0	0	0			5.2		Hex6	990
		0	0	3.10068	-1.0697	0	0	0			0	0	3.10068	-1.0697	0	0	0			6.2		Hex7	1152
		0	0	3.10068	-1.0697	0	0	0			0	0	3.10068	-1.0697	0	0	0
		0	0	3.10068	-1.0697	0	0	0			0	0	3.10068	-1.0697	0	0	0
		0	0	3.10068	-1.0697	0	0	0			0	0	3.10068	-1.0697	0	0	0
		0	0	3.10068	-1.0697	0	0	0			0	0	3.10068	-1.0697	0	0	0
		0	0	3.10068	-1.0697	0	0	0			0	0	3.10068	-1.0697	0	0	0
		0	0	3.10068	-1.0697	0	0	0			0	0	3.10068	-1.0697	0	0	0
		0	0	3.10068	-1.0697	0	0	0			0	0	3.10068	-1.0697	0	0	0
		0	0	3.10068	-1.0697	0	0	0			0	0	3.10068	-1.0697	0	0	0
		0	0	3.10068	-1.0697	0	0	0			0	0	3.10068	-1.0697	0	0	0
		0	0	3.10068	-1.0697	0	0	0			0	0	3.10068	-1.0697	0	0	0
		0	0	3.10068	-1.0697	0	0	0			0	0	3.10068	-1.0697	0	0	0
		0	0	3.10068	-1.0697	0	0	0			0	0	3.10068	-1.0697	0	0	0
		0	0	3.10068	-1.0697	0	0	0			0	0	3.10068	-1.0697	0	0	0
		0	0	3.10068	-1.0697	0	0	0			0	0	3.10068	-1.0697	0	0	0
		0	0	3.10068	-1.0697	0	0	0			0	0	3.10068	-1.0697	0	0	0
		0	0	3.10068	-1.0697	0	0	0			0	0	3.10068	-1.0697	0	0	0
		0	0	3.10068	-1.0697	0	0	0			0	0	3.10068	-1.0697	0	0	0
		0	0	3.10068	-1.0697	0	0	0			0	0	3.10068	-1.0697	0	0	0
		0	0	3.10068	-1.0697	0	0	0			0	0	3.10068	-1.0697	0	0	0
		0	0	3.10068	-1.0697	0	0	0			0	0	3.10068	-1.0697	0	0	0
		0	0	3.10068	-1.0697	0	0	0			0	0	3.10068	-1.0697	0	0	0
		0	0	3.10068	-1.0697	0	0	0			0	0	3.10068	-1.0697	0	0	0
		0	0	3.10068	-1.0697	0	0	0			0	0	3.10068	-1.0697	0	0	0
		0	0	3.10068	-1.0697	0	0	0			0	0	3.10068	-1.0697	0	0	0
		0	0	3.10068	-1.0697	0	0	0			0	0	3.10068	-1.0697	0	0	0
		0	0	3.10068	-1.0697	0	0	0			0	0	3.10068	-1.0697	0	0	0
		0	0	3.10068	-1.0697	0	0	0			0	0	3.10068	-1.0697	0	0	0
		0	0	3.10068	-1.0697	0	0	0			0	0	3.10068	-1.0697	0	0	0
		0	0	3.10068	-1.0697	0	0	0			0	0	3.10068	-1.0697	0	0	0
		0	0	3.10068	-1.0697	0	0	0			0	0	3.10068	-1.0697	0	0	0
		0	0	3.10068	-1.0697	0	0	0			0	0	3.10068	-1.0697	0	0	0
		0	0	3.10068	-1.0697	0	0	0			0	0	3.10068	-1.0697	0	0	0
		0	0	3.10068	-1.0697	0	0	0			0	0	3.10068	-1.0697	0	0	0
		0	0	3.10068	-1.0697	0	0	0			0	0	3.10068	-1.0697	0	0	0
		0	0	3.10068	-1.0697	0	0	0			0	0	3.10068	-1.0697	0	0	0
		0	0	3.10068	-1.0697	0	0	0			0	0	3.10068	-1.0697	0	0	0
		0	0	3.10068	-1.0697	0	0	0			0	0	3.10068	-1.0697	0	0	0
		0	0	3.10068	-1.0697	0	0	0			0	0	3.10068	-1.0697	0	0	0
		0	0	3.10068	-1.0697	0	0	0			0	0	3.10068	-1.0697	0	0	0
		0	0	3.10068	-1.0697	0	0	0			0	0	3.10068	-1.0697	0	0	0
		0	0	3.10068	-1.0697	0	0	0			0	0	3.10068	-1.0697	0	0	0
		0	0	3.10068	-1.0697	0	0	0			0	0	3.10068	-1.0697	0	0	0
		0	0	3.10068	-1.0697	0	0	0			0	0	3.10068	-1.0697	0	0	0
		0	0	3.10068	-1.0697	0	0	0			0	0	3.10068	-1.0697	0	0	0
		0	0	3.10068	-1.0697	0	0	0			0	0	3.10068	-1.0697	0	0	0
		0	0	3.10068	-1.0697	0	0	0			0	0	3.10068	-1.0697	0	0	0
		0	0	3.10068	-1.0697	0	0	0			0	0	3.10068	-1.0697	0	0	0
		0	0	3.10068	-1.0697	0	0	0			0	0	3.10068	-1.0697	0	0	0
		0	0	3.10068	-1.0697	0	0	0			0	0	3.10068	-1.0697	0	0	0
		0	0	3.10068	-1.0697	0	0	0			0	0	3.10068	-1.0697	0	0	0
		0	0	3.10068	-1.0697	0	0	0			0	0	3.10068	-1.0697	0	0	0
		0	0	3.10068	-1.0697	0	0	0			0	0	3.10068	-1.0697	0	0	0
		0	0	3.10068	-1.0697	0	0	0			0	0	3.10068	-1.0697	0	0	0
		0	0	3.10068	-1.0697	0	0	0			0	0	3.10068	-1.0697	0	0	0
		0	0	3.10068	-1.0697	0	0	0			0	0	3.10068	-1.0697	0	0	0
		0	0	3.10068	-1.0697	0	0	0			0	0	3.10068	-1.0697	0	0	0

## Sheet: Example
GOS Analysis v 0.8 / dc / 2020.04.03
Laminairitriose
	Before galactosidase	After Galactosidase							RESULTS			RESULTS GOS DP ≥ 3
RT (min)	17.5	17.492			Sample Weight (g)	5.0405				g/100g			g/100g
Peak Area	395.176	395.853			Dilution (mL)	25			GOS	0.58003		GOS DP≥ 3	0.493919
ALWAYS CHECK THE FOLLOWING ARE CORRECTLY IDENTIFIED:
Lac, LNnT hyd
							Total OS (ug/mL):	1327.57								Non-GOS OS (ug/mL):	158.111			GU: Before β-Galactosidase
							Total OS DP≥ 3 (ug/mL):	1126.98								Non-GOS DP≥ 3 (ug/mL):	131.139
Before Enzyme Treatment									After Enzyme Treatment (GOS)											min	max
RT	Peak Area	RRT	Rel Pk	Conc	GU	ID	MW	Conc	RT	Peak Area	RRT	Rel Pk	Conc	GU	ID	MW	Conc			1.6		Hex2	342
(min)			Area	(nmol/mL)				(ug/mL)	(min)			Area	(nmol/mL)				(ug/mL)			1.91		Lac	0
8.242	72.821	0.470971	0.184275	71.8751	1.63685	Hex2	342	24.5813	9.517	25.5997	0.544077	0.0646697	27.2365	1.87045	Hex2	342	9.31488			1.96		Hex2	342
8.492	63.3516	0.485257	0.160312	62.9319	1.68569	Hex2	342	21.5227	9.976	22.2354	0.570318	0.0561708	24.0646	1.94478	Lac	0	0			2.5	2.6	Istd	0
9.242	22.3832	0.528114	0.056641	24.2401	1.82284	Hex2	342	8.2901	12.276	14.9135	0.701807	0.0376743	17.1614	2.25032	Hex2	342	5.86919			2.5		Hex3	504
9.534	51.502	0.5448	0.130327	51.7408	1.87256	Hex2	342	17.6953	13.034	17.3935	0.745141	0.0439393	19.4996	2.32933	Hex2	342	6.66885			3.4		Hex4	666
9.834	9767.18	0.561943	24.716	9227.53	1.92158	Lac	0	0	13.909	12.5854	0.795164	0.0317931	14.9664	2.4091	Hex2	342	5.11851			4.2		Hex5	828
12.275	229.738	0.701429	0.581354	220.072	2.24958	Hex2	342	75.2646	16.459	88.8706	0.940944	0.224504	86.8893	2.58405	Hex3	504	43.7922			5.2		Hex6	990
13.034	146.544	0.7448	0.370831	141.501	2.32875	Hex2	342	48.3934	17.492	395.853	1	1	376.318	2.63617	Istd	0	0			6.2		Hex7	1152
13.925	11.7076	0.795714	0.0296263	14.1577	2.40992	Hex2	342	4.84193	21.576	14.6233	1.23348	0.0369412	16.8878	2.79097	Hex3	504	8.51143
16.459	86.8867	0.940514	0.219868	85.1592	2.58364	Hex3	504	42.9202	23.692	47.8938	1.35445	0.120989	48.2557	2.87134	LNnT hyd	666	32.1383			GU: After β-Galactosidase
17.5	395.176	1	1	376.318	2.63617	Istd	0	0	26.126	6.7059	1.4936	0.0169404	9.42311	2.99651	Hex3	504	4.74925
21.6	15.7352	1.23429	0.0398182	17.9615	2.79147	Hex3	504	9.05259	28.792	41.1905	1.64601	0.104055	41.9357	3.20722	Hex3	504	21.1356			1.6		Hex2	342
22.184	75.6999	1.26766	0.19156	74.594	2.81222	Hex3	504	37.5954	31.817	29.8567	1.81895	0.0754236	31.2501	3.58719	Hex4	666	20.8125			1.91		Lac	0
23.75	20.0105	1.35714	0.0506369	21.9992	2.87335	Hex3	504	11.0876			0	0	3.10068	-1.0697	0	0	0			1.96		Hex2	342
25.442	50.8673	1.45383	0.12872	51.1413	2.95557	Hex3	504	25.7752			0	0	3.10068	-1.0697	0	0	0			2.5	2.6	Istd	0
25.817	168.09	1.47526	0.425354	161.85	2.97703	Hex3	504	81.5724			0	0	3.10068	-1.0697	0	0	0			2.5		Hex3	504
26.984	12.8058	1.54194	0.0324053	15.1949	3.05329	Hex3	504	7.65822			0	0	3.10068	-1.0697	0	0	0			2.8		LNnT hyd	666
27.334	6.3883	1.56194	0.0161657	9.13399	3.07931	Hex3	504	4.60353			0	0	3.10068	-1.0697	0	0	0			2.9		Hex3	504
27.909	847.93	1.5948	2.1457	803.912	3.12557	Hex3	504	405.172			0	0	3.10068	-1.0697	0	0	0			3.4		Hex4	666
28.55	11.2325	1.63143	0.028424	13.709	3.18272	Hex3	504	6.90934			0	0	3.10068	-1.0697	0	0	0			4.2		Hex5	828
28.792	39.763	1.64526	0.100621	40.6541	3.20593	Hex3	504	20.4897			0	0	3.10068	-1.0697	0	0	0			5.2		Hex6	990
29.134	46.5372	1.6648	0.117763	47.0519	3.24035	Hex3	504	23.7141			0	0	3.10068	-1.0697	0	0	0			6.2		Hex7	1152
29.567	27.2335	1.68954	0.0689148	28.8208	3.28675	Hex3	504	14.5257			0	0	3.10068	-1.0697	0	0	0
31.825	37.7611	1.81857	0.095555	38.7634	3.58617	Hex4	666	25.8165			0	0	3.10068	-1.0697	0	0	0
32.067	42.0062	1.8324	0.106297	42.7726	3.62458	Hex4	666	28.4866			0	0	3.10068	-1.0697	0	0	0
32.292	7.6685	1.84526	0.0194053	10.343	3.66149	Hex4	666	6.88847			0	0	3.10068	-1.0697	0	0	0
33.284	52.4454	1.90194	0.132714	52.6317	3.83856	Hex4	666	35.0527			0	0	3.10068	-1.0697	0	0	0
33.967	19.5419	1.94097	0.0494511	21.5567	3.97479	Hex4	666	14.3567			0	0	3.10068	-1.0697	0	0	0
34.192	39.0438	1.95383	0.0988009	39.9749	4.02237	Hex4	666	26.6233			0	0	3.10068	-1.0697	0	0	0
34.5	28.7093	1.97143	0.0726493	30.2146	4.08971	Hex4	666	20.1229			0	0	3.10068	-1.0697	0	0	0
35.034	15.6337	2.00194	0.0395613	17.8656	4.21275	Hex5	828	14.7927			0	0	3.10068	-1.0697	0	0	0
35.275	23.3398	2.01571	0.0590617	25.1435	4.27095	Hex5	828	20.8188			0	0	3.10068	-1.0697	0	0	0
35.425	26.2834	2.02429	0.0665106	27.9235	4.30804	Hex5	828	23.1207			0	0	3.10068	-1.0697	0	0	0
35.659	149.45	2.03766	0.378186	144.246	4.36722	Hex5	828	119.436			0	0	3.10068	-1.0697	0	0	0
36.275	10.749	2.07286	0.0272005	13.2524	4.53097	Hex5	828	10.973			0	0	3.10068	-1.0697	0	0	0
38.675	24.2493	2.21	0.0613632	26.0025	5.28684	Hex6	990	25.7424			0	0	3.10068	-1.0697	0	0	0
38.942	19.9806	2.22526	0.0505612	21.971	5.38333	Hex6	990	21.7513			0	0	3.10068	-1.0697	0	0	0
39.559	8.2229	2.26051	0.0208082	10.8666	5.6164	Hex6	990	10.758			0	0	3.10068	-1.0697	0	0	0
39.9	30.0468	2.28	0.0760339	31.4778	5.75139	Hex6	990	31.163			0	0	3.10068	-1.0697	0	0	0
		0	0	3.10068	-1.0697	0	0	0			0	0	3.10068	-1.0697	0	0	0
		0	0	3.10068	-1.0697	0	0	0			0	0	3.10068	-1.0697	0	0	0
		0	0	3.10068	-1.0697	0	0	0			0	0	3.10068	-1.0697	0	0	0
		0	0	3.10068	-1.0697	0	0	0			0	0	3.10068	-1.0697	0	0	0
		0	0	3.10068	-1.0697	0	0	0			0	0	3.10068	-1.0697	0	0	0
		0	0	3.10068	-1.0697	0	0	0			0	0	3.10068	-1.0697	0	0	0
		0	0	3.10068	-1.0697	0	0	0			0	0	3.10068	-1.0697	0	0	0
		0	0	3.10068	-1.0697	0	0	0			0	0	3.10068	-1.0697	0	0	0
		0	0	3.10068	-1.0697	0	0	0			0	0	3.10068	-1.0697	0	0	0
		0	0	3.10068	-1.0697	0	0	0			0	0	3.10068	-1.0697	0	0	0
		0	0	3.10068	-1.0697	0	0	0			0	0	3.10068	-1.0697	0	0	0
		0	0	3.10068	-1.0697	0	0	0			0	0	3.10068	-1.0697	0	0	0
		0	0	3.10068	-1.0697	0	0	0			0	0	3.10068	-1.0697	0	0	0
		0	0	3.10068	-1.0697	0	0	0			0	0	3.10068	-1.0697	0	0	0
		0	0	3.10068	-1.0697	0	0	0			0	0	3.10068	-1.0697	0	0	0
		0	0	3.10068	-1.0697	0	0	0			0	0	3.10068	-1.0697	0	0	0
		0	0	3.10068	-1.0697	0	0	0			0	0	3.10068	-1.0697	0	0	0
		0	0	3.10068	-1.0697	0	0	0			0	0	3.10068	-1.0697	0	0	0
		0	0	3.10068	-1.0697	0	0	0			0	0	3.10068	-1.0697	0	0	0
		0	0	3.10068	-1.0697	0	0	0			0	0	3.10068	-1.0697	0	0	0
		0	0	3.10068	-1.0697	0	0	0			0	0	3.10068	-1.0697	0	0	0
		0	0	3.10068	-1.0697	0	0	0			0	0	3.10068	-1.0697	0	0	0
		0	0	3.10068	-1.0697	0	0	0			0	0	3.10068	-1.0697	0	0	0
		0	0	3.10068	-1.0697	0	0	0			0	0	3.10068	-1.0697	0	0	0
		0	0	3.10068	-1.0697	0	0	0			0	0	3.10068	-1.0697	0	0	0
		0	0	3.10068	-1.0697	0	0	0			0	0	3.10068	-1.0697	0	0	0
		0	0	3.10068	-1.0697	0	0	0			0	0	3.10068	-1.0697	0	0	0
		0	0	3.10068	-1.0697	0	0	0			0	0	3.10068	-1.0697	0	0	0
		0	0	3.10068	-1.0697	0	0	0			0	0	3.10068	-1.0697	0	0	0
		0	0	3.10068	-1.0697	0	0	0			0	0	3.10068	-1.0697	0	0	0
		0	0	3.10068	-1.0697	0	0	0			0	0	3.10068	-1.0697	0	0	0
		0	0	3.10068	-1.0697	0	0	0			0	0	3.10068	-1.0697	0	0	0
		0	0	3.10068	-1.0697	0	0	0			0	0	3.10068	-1.0697	0	0	0
		0	0	3.10068	-1.0697	0	0	0			0	0	3.10068	-1.0697	0	0	0
		0	0	3.10068	-1.0697	0	0	0			0	0	3.10068	-1.0697	0	0	0
		0	0	3.10068	-1.0697	0	0	0			0	0	3.10068	-1.0697	0	0	0
		0	0	3.10068	-1.0697	0	0	0			0	0	3.10068	-1.0697	0	0	0
		0	0	3.10068	-1.0697	0	0	0			0	0	3.10068	-1.0697	0	0	0
		0	0	3.10068	-1.0697	0	0	0			0	0	3.10068	-1.0697	0	0	0
